# Supplementary material for: Transcriptome, Plant Hormone, and Metabolome Analysis Reveals the Mechanism of Purple Pericarp Formation in ‘Zihui’ Papaya (Carica papaya L.)
Source: Molecules. 2024 Mar 27;29(7):1485. doi: 10.3390/molecules29071485 (PMC11013584; doi:10.3390/molecules29071485)
Supplement: Supplementary file 1 [file molecules-29-01485-s001.zip › Table S1.xls]

## Sheet: Sheet1
Table S1. Primers for quantitative real-time RT-PCR (qRT-PCR) validation
Gene ID	Left Primer Sequence	Right Primer Sequence
Acting	CAGCACTTTCCAGCAGA	AACACCTTACCCAAGACAA
evm.TU.supercontig_70.51	GAAAAGTTCAAGCGCATGTGT	GAGGTGGTGCAGAAAACAAGA
evm.TU.supercontig_19.60	CTCTTCTGGGTCATGGAATCA	ACAGGTGCGGATATGAGAGAA
evm.TU.supercontig_37.77	TGGCGGAGAGACTGTTTAAGA	CATCATCCTTGAAAACCTGGA
evm.TU.supercontig_157.54	ATAATGGAATGGGCATTAGCC	GTTTCTTTGCATATGGCCTGA
evm.TU.supercontig_94.31	CAAGGCTCTCGATGATTTCAG	CCACGACCATTGACTTGAACT
evm.TU.supercontig_12.12	GGTGTCTTTCATGTTGCCACT	CTCTCGCATGCTAACAGTTCC
evm.TU.supercontig_232.12	TCCGGAATTATGTTCAACAGC	ACCGTCCTTTTGCTTTTTCAT
evm.TU.supercontig_29.41	TGTTATGCACCTTGTCAACCA	GGCCAAATAGCCAAATCTCTC
evm.TU.supercontig_200.28	ATGCTGCTCAAGCTCATGAAT	TTCTCCGAATTCGATCTTGTG
evm.TU.supercontig_2.290	ATTTCGTGGAGGAAAGGAAGA	TTTGCTTGAATTTGAGGATGG
