# Supplementary material for: Transcriptome, Plant Hormone, and Metabolome Analysis Reveals the Mechanism of Purple Pericarp Formation in ‘Zihui’ Papaya (Carica papaya L.)
Source: Molecules. 2024 Mar 27;29(7):1485. doi: 10.3390/molecules29071485 (PMC11013584; doi:10.3390/molecules29071485)
Supplement: Supplementary file 1 [file molecules-29-01485-s001.zip › Table S2.xls]

## Sheet: Sheet1
Table S2. Differentially accumulated metabolites identification and expression regulation between MG and MP groups
Compounds	Class	MG1	MG2	MG3	MP1	MP2	MP3	Pvalue	Log2FC	VIP	Type
Cyanidin-3-O-glucoside	Cyanidin	0.481277	0.306799	0.176645	115.668	99.7672	121.894	0.00342973	8.44983	1.07817	up
Cyanidin-3-O-(6-O-malonyl-beta-D-glucoside)	Cyanidin	0	0	0	0.017249	0.0157313	0.0200723	0.00513299	Inf	1.07517	up
Cyanidin-3-O-xyloside	Cyanidin	0	0	0	0.0337008	0.0183503	0.0399128	0.0410289	Inf	1.00213	up
Cyanidin-3-O-sophoroside	Cyanidin	0	0	0	0.560774	0.757211	1.00541	0.0265004	Inf	1.03336	up
Cyanidin-3,5-O-diglucoside	Cyanidin	0	0	0	0.241673	0.157052	0.268667	0.0220872	Inf	1.03936	up
Cyanidin-3-O-rutinoside	Cyanidin	0.0294786	0.0163333	0.0176051	5.46743	4.18066	6.34155	0.0136855	7.97805	1.05701	up
Delphinidin-3-O-rutinoside	Delphinidin	0.0406047	0.053952	0.0249435	22.2913	18.8319	31.1801	0.0225734	9.2409	1.03992	up
Delphinidin-3-O-glucoside	Delphinidin	1.88871	0.909514	0.660852	985.501	773.513	1392.97	0.0287092	9.83166	1.02759	up
Delphinidin-3-O-sambubioside	Delphinidin	0	0	0	0.349161	0.278282	0.488952	0.0265627	Inf	1.03184	up
Malvidin-3-O-rutinoside	Malvidin	0.0894477	0.0529283	0.0460485	60.9313	48.5975	77.4587	0.017556	9.95474	1.04958	up
Malvidin-3-O-glucoside	Malvidin	1.04882	0.375989	0.351415	781.934	638.745	953.627	0.0129891	10.3845	1.05881	up
Malvidin-3,5-O-diglucoside	Malvidin	0	0	0	2.42113	1.64367	2.84066	0.0224289	Inf	1.03903	up
Malvidin-3-O-(6-O-malonyl-beta-D-glucoside)	Malvidin	0.0694985	0.0648825	0.0822449	0.421116	0.336508	0.53239	0.0234396	2.57411	1.0355	up
Malvidin-3-O-galactoside	Malvidin	0.112609	0.0732103	0.0478404	15.3516	13.525	12.4753	0.00372376	7.4674	1.076	up
Pelargonidin-3-O-galactoside	Pelargonidin	0	0	0	0.168523	0.146348	0.12482	0.00732867	Inf	1.06781	up
Pelargonidin-3-O-glucoside	Pelargonidin	0	0	0	0.989014	0.644182	1.03426	0.0186566	Inf	1.04598	up
Peonidin-3-O-rutinoside	Peonidin	0	0	0	1.62084	1.06438	1.74221	0.0194134	Inf	1.04461	up
Peonidin-3,5-O-diglucoside	Peonidin	0.00733817	0.00666702	0.00636925	0.663923	0.451346	0.76196	0.0212408	6.5257	1.04132	up
Peonidin-3-O-glucoside	Peonidin	0.0493358	0.0250947	0.0214785	23.0494	17.7646	23.4797	0.00729174	9.3888	1.06965	up
Peonidin	Peonidin	0	0	0	0.171423	0.139053	0.16682	0.00401416	Inf	1.07639	up
Petunidin-3-O-sambubioside-5-O-glucoside	Petunidin	0	0	0	0.00817221	0.00753321	0.0113512	0.0167092	Inf	1.05191	up
Petunidin-3-O-galactoside	Petunidin	0.420175	0.203171	0.164409	165.478	142	214.428	0.0147509	9.37183	1.05553	up
Petunidin-3-O-glucoside	Petunidin	3.09103	1.59338	1.35616	1320.47	1116.89	1715.04	0.0157575	9.42505	1.05345	up
Petunidin-3-O-arabinoside	Petunidin	0	0	0	0.0798906	0.062533	0.0698924	0.00501344	Inf	1.07357	up
Rutin	flavonoid	87.119	180.787	83.6152	1044.03	654.092	991.225	0.0183996	2.93557	1.03247	up
Quercetin-3-O-glucoside	flavonoid	28.5129	78.589	29.4817	366.417	252.627	400.351	0.0136911	2.89986	1.03382	up
Kaempferol-3-O-rutinoside	flavonoid	1.30673	5.89725	1.39972	24.2546	17.2013	29.1261	0.0151875	3.03627	1.02146	up
