# Supplementary material for: Transcriptome, Plant Hormone, and Metabolome Analysis Reveals the Mechanism of Purple Pericarp Formation in ‘Zihui’ Papaya (Carica papaya L.)
Source: Molecules. 2024 Mar 27;29(7):1485. doi: 10.3390/molecules29071485 (PMC11013584; doi:10.3390/molecules29071485)
Supplement: Supplementary file 1 [file molecules-29-01485-s001.zip › Table S3.xls]

## Sheet: Sheet1
Table S3. Gene annotation of those DEGs which showed a high correlation with 10 anthocyanins
Gene ID	Gene annotation	Regulated
Carica_papaya_newGene_4185	O-Methyltransferase	Down
evm.TU.contig_31644	CYP72A	Up
evm.TU.contig_34171	Expansin-like B1	Down
evm.TU.supercontig_1.38	Ribulose-bisphosphate carboxylase	Down
evm.TU.supercontig_119.55	MYB transcription factors	Up
evm.TU.supercontig_12.12	Dihydrokaempferol 4-reductase	Up
evm.TU.supercontig_1267.1	O-Methyltransferase	Down
evm.TU.supercontig_1267.2	O-Methyltransferase	Down
evm.TU.supercontig_128.44	Cytochrome P450 77A4	Up
evm.TU.supercontig_157.54	Flavonoid 3',5'-hydroxylase	Up
evm.TU.supercontig_1612.1	Glutathione S-Transferase F11	Up
evm.TU.supercontig_179.31	Unknown protein	Down
evm.TU.supercontig_21.117	Cytochrome B5	Up
evm.TU.supercontig_26.316	SRF transcription factors	Up
evm.TU.supercontig_2742.1	MYB113 transcription factors	Up
evm.TU.supercontig_29.41	Anthocyanidin synthase	Up
evm.TU.supercontig_32.94	MYB-CC type transcription factor	Down
evm.TU.supercontig_342.1	EamA-like transporter family	Down
evm.TU.supercontig_5.13	Alpha carbonic anhydrase 1	Down
evm.TU.supercontig_50.158	Unknown protein	Down
